# Supplementary material for: Effective Prognostic Model for Therapy Response Prediction in Acute Myeloid Leukemia Patients
Source: J Pers Med. 2023 Aug 7;13(8):1234. doi: 10.3390/jpm13081234 (PMC10455213; doi:10.3390/jpm13081234)
Supplement: Supplementary file 1 [file jpm-13-01234-s001.zip]

Archive with 1 entries (1 files):
- jpm-2507193-supplementary.pdf
